# Supplementary material for: A Web-Based Application to Monitor and Inform about the COVID-19 Outbreak in Italy: The {COVID-19ita} Initiative
Source: Healthcare (Basel). 2022 Mar 3;10(3):473. doi: 10.3390/healthcare10030473 (PMC8948929; doi:10.3390/healthcare10030473)
Supplement: Supplementary file 1 [file healthcare-10-00473-s001.zip]

Archive with 1 entries (1 files):
- healthcare-1601605-supplementary.pdf
